# Supplementary material for: Dietary Predictors of Paraben Exposure Among Adults in Northern Thailand
Source: Int J Environ Res Public Health. 2026 May 21;23(5):686. doi: 10.3390/ijerph23050686 (PMC13206236; doi:10.3390/ijerph23050686)
Supplement: Supplementary file 1 [file ijerph-23-00686-s001.zip]

Archive with 1 entries (1 files):
- ijerph-4286228-supplementary.pdf
